# Supplementary material for: High mesothelin expression is associated with low cytotoxic T cell infiltration in pancreatic cancer
Source: Front Immunol. 2025 Oct 8;16:1651687. doi: 10.3389/fimmu.2025.1651687 (PMC12540403; doi:10.3389/fimmu.2025.1651687)
Supplement: Supplementary file 2 [file Table1.xlsx]

## Sheet: TMA info
MSLN H score	Age At Diagnosis	Gender	Referred To Chemotherapy	Referral Outcome	Schedule	NumOfCycles	Intent	Margins	MicLymph NodesInvolved	MicPanc_HistoGrade	MicPanc_HistoType	MicPeriInv	MicTumorSizeMM	MicVascInv	OveralStage	pMStaging	pNStaging	pTStaging	MacTumourLocation	PancRecurrence	Pt_RecurrenceSite		Length of Follow Up(days)	Status
0	47	Female	Yes	Proceeded To Treatment	5FU	2	Adjuvant	R1 - Residual Microscopic tumour	2	3 - Poorly differentiated	Pancreatic Ductal Adenocarcinoma	Present	40		IIB	M0	N1b	T3	Head				97	Deceased - Of Disease
0	60	Female	Yes	Proceeded To Treatment		6	Neoadjuvant	R0 - No residual Microscopic or Macroscopic tumour	0	3 - Poorly differentiated	Pancreatic Ductal Adenocarcinoma	Present	16		IA	M0	N0	T1	Head				423	Deceased - Of Disease
0	47	Female						R0 - No residual Microscopic or Macroscopic tumour	4	2 - Moderately differentiated	Pancreatic Ductal Adenocarcinoma	Not reported	35	Not reported	IIB	M0	N1	T3					209	Deceased - Of Disease
0	56	Female						R0 - No residual Microscopic or Macroscopic tumour	6	3 - Poorly differentiated	Pancreatic Ductal Adenocarcinoma		20		IIB	M0	N1a	T1	Head				346	Deceased - Of Disease
2.5	69	Male								2	PanIN2, PanINIA, PanINIB												587	Deceased - Of Disease
10	75	Male								3	PanIN2, PanIN3												742	Deceased - Of Other Cause
16.6667	66	Male						R0 - No residual Microscopic or Macroscopic tumour	0	2 - Moderately differentiated	Pancreatic Ductal Adenocarcinoma	Not reported	20	Not reported	IIA	M0	N0	T3	Head				4741	Lost to Follow Up
20	67	Female	Yes	Proceeded To Treatment	Gemcitabine	6		R0 - No residual Microscopic or Macroscopic tumour	1	3 - Poorly differentiated	Pancreatic Ductal Adenocarcinoma	Present	28		IIB	M0	N1a	T3		Confirmed	Pancreatic Bed, Peritoneum		764	Deceased - Of Disease
23.3333	57	Male						R0 - No residual Microscopic or Macroscopic tumour		3 - Poorly differentiated	Pancreatic Ductal Adenocarcinoma	Absent		Absent	IIA	M0	N0	T3	Head				336	Deceased - Of Disease
23.3333	72	Female						R0 - No residual Microscopic or Macroscopic tumour	1	2 - Moderately differentiated	Pancreatic Ductal Adenocarcinoma	Present	38	Absent	IIB	MX	N1	T3	Head				360	Deceased - Of Disease
24.1667	68	Female	Yes	Clinician Preference Not to Proceed		6		R0 - No residual Microscopic or Macroscopic tumour		1 - Well differentiated	Pancreatic Ductal Adenocarcinoma	Not reported	50	Not reported	IIB	M0	N1	T3	Head	Confirmed	Liver, Pancreatic Bed		467	Deceased - Of Disease
26.25	66	Male						R1 - Residual Microscopic tumour		2 - Moderately differentiated	Pancreatic Ductal Adenocarcinoma												217	Deceased - Of Disease
26.6667	60	Female	Yes	Unknown Outcome			Adjuvant	R1 - Residual Microscopic tumour	2	3 - Poorly differentiated	Pancreatic Ductal Adenocarcinoma	Present	30	Present	IIB	M0	N1b	T3	Head	Confirmed			259	Deceased - Of Disease
29.1667	40	Female						R1 - Residual Microscopic tumour	6	2 - Moderately differentiated	Pancreatic Ductal Adenocarcinoma		20		IIB	M0	N1b	T2					513	Deceased - Of Disease
30	64	Female						R0 - No residual Microscopic or Macroscopic tumour	1	2 - Moderately differentiated	Pancreatic Ductal Adenocarcinoma		75		IIB	M0	N1a	T3	Head				203	Deceased - Of Disease
38.3333	69	Male								1	PanINIB												1053	Deceased - Of Disease
38.75	44	Female	Yes; Yes	Proceeded To Treatment; Proceeded To Treatment	5FU; 5FU + Mitomycin	2;2	Adjuvant; Palliative	R1 - Residual Microscopic tumour	0	2 - Moderately differentiated	Pancreatic Ductal Adenocarcinoma	Present	33	Absent	IIA	M0	N0	T3	Head	Confirmed	Liver, Pancreatic Bed		256	Deceased - Of Disease
40	61	Male	Yes	Proceeded To Treatment	5FU	1	Palliative	R0 - No residual Microscopic or Macroscopic tumour	0	2 - Moderately differentiated	Pancreatic Ductal Adenocarcinoma	Present			IIA	M0	N0	T3	Head	Confirmed	Liver, Pancreatic Bed		444	Deceased - Of Disease
40.8333	59	Female						R1 - Residual Microscopic tumour	2	1 - Well differentiated	Pancreatic Ductal Adenocarcinoma	Present	35	Not reported	IIB	M0	N1b	T3	Head				783	Deceased - Of Disease
43.3333	66	Female						R0 - No residual Microscopic or Macroscopic tumour	6	2 - Moderately differentiated	Pancreatic Ductal Adenocarcinoma		20		IIB	M0	N1b	T3					103	Deceased - Of Disease
43.3333	66	Male						R1 - Residual Microscopic tumour	0	2 - Moderately differentiated	Pancreatic Ductal Adenocarcinoma	Not reported	40	Not reported	IA	M0	N0	T2	Head				106	Deceased - Of Disease
45.8333	57	Male						R1 - Residual Microscopic tumour	2	2 - Moderately differentiated	Pancreatic Ductal Adenocarcinoma	Present	70	Present	IIB	M0	N1b	T3	Body				77	Deceased - Of Disease
46.6667	68	Female							2	3 - Poorly differentiated	Pancreatic Ductal Adenocarcinoma	Present	42	Present	IIB	MX	N1	T2		Confirmed	Pancreatic Bed		238	Deceased - Of Disease
46.6667	66	Female								2	PanIN2												259	Deceased - Of Disease
55	73	Female								3	PanIN3												319	Deceased - Of Disease
56	47	Male	Yes	Proceeded To Treatment	5FU	2	Adjuvant	R0 - No residual Microscopic or Macroscopic tumour	0	2 - Moderately differentiated	Pancreatic Ductal Adenocarcinoma	Present	30	Present	IIA	M0	N0	T3		Confirmed	Omentum, Pancreatic Bed		408	Deceased - Of Disease
56.6667	54	Male						R1 - Residual Microscopic tumour	0	2 - Moderately differentiated	Pancreatic Ductal Adenocarcinoma	Present		Not reported	IIA	MX	N0	T3	Tail				193	Deceased - Of Disease
60	64	Male						R0 - No residual Microscopic or Macroscopic tumour		3 - Poorly differentiated	Pancreatic Ductal Adenocarcinoma	Present	80	Present	IIB	M0	N1a	T2	Tail				36	Deceased - Of Disease
61.6667	83	Male						R0 - No residual Microscopic or Macroscopic tumour		2 - Moderately differentiated	Pancreatic Ductal Adenocarcinoma	Not reported		Present	IIA	M0	N0	T3	Head	Unknown			16	Deceased - Of Other Cause
62	67	Male						R0 - No residual Microscopic or Macroscopic tumour		2 - Moderately differentiated	Pancreatic Ductal Adenocarcinoma	Present	60		IIA	M0	N0	T3					1132	Deceased - Of Disease
65	70	Male						R1 - Residual Microscopic tumour	1	3 - Poorly differentiated	Pancreatic Ductal Adenocarcinoma	Present	60		IIB	M0	N1a	T3	Head				829	Deceased - Of Other Cause
65	66	Male								2 - Moderately differentiated	Pancreatic Ductal Adenocarcinoma		40		IIB	M0	N1	T3	Head	Unknown			762	Deceased - Of Other Cause
65	72	Male								1	PanINIA, PanINIB												413	Deceased - Of Disease
68	60	Male	Yes; Yes	Unknown Outcome; Proceeded To Treatment	5FU / Gemcitabine; Mitocycin C + 5FU	Blank; 3	Blank; Neoadjuvant		1	2 - Moderately differentiated	Pancreatic Ductal Adenocarcinoma	Not reported	32	Present	IIB	M0	N1a	T3		Confirmed	Pancreatic Bed		395	Deceased - Of Disease
70	76	Male							0	2 - Moderately differentiated	Pancreatic Ductal Adenocarcinoma	Present	15		IIA	MX	N0	T3		Confirmed	Peritoneum		1637	Deceased - Of Disease
70	57	Female								2	PanIN2												3356	Alive - Without Disease
71.6667	68	Male						R1 - Residual Microscopic tumour	0	2 - Moderately differentiated	Pancreatic Ductal Adenocarcinoma	Absent	25	Absent	IIA	M0	N0	T3	Head	Confirmed	Liver		206	Deceased - Of Other Cause
73.3333	53	Female							4	2 - Moderately differentiated	Pancreatic Ductal Adenocarcinoma	Present	15	Present	IIB	MX	N1b	T1	Head	Confirmed			420	Deceased - Of Disease
75	51	Male						R0 - No residual Microscopic or Macroscopic tumour	0	2 - Moderately differentiated	Pancreatic Ductal Adenocarcinoma	Present	40	Absent	IIA	M0	N0	T3	Head				2892	Alive - Without Disease
77.5	63	Male						R0 - No residual Microscopic or Macroscopic tumour		2 - Moderately differentiated	Pancreatic Ductal Adenocarcinoma	Absent		Absent	IIA	M0	N0	T3	Head	Confirmed	Liver, Pancreatic Bed		1173	Deceased - Of Disease
77.5	59	Male							1	2 - Moderately differentiated	Intraductal Papillary Mucinous Neoplasm with invasion	Present	25	Present	IIB	M0	N1a	T3	Head	Confirmed	Pancreatic Bed		597	Deceased - Of Disease
79.1667	65	Male						R0 - No residual Microscopic or Macroscopic tumour	1	2 - Moderately differentiated	Pancreatic Ductal Adenocarcinoma	Present	8		IIB	M0	N1a	T1	Tail	Confirmed	Lung		221	Deceased - Of Disease
80	59	Male						R1 - Residual Microscopic tumour	2	3 - Poorly differentiated	Pancreatic Ductal Adenocarcinoma	Present	40	Not reported	IIB	M0	N1b	T2	Head	Confirmed	Liver		177	Deceased - Of Disease
80	76	Female								1	PanINIA												Lost to follow up	Alive - Disease Status Unknown
80	69	Female								2	PanIN2, PanINIB												1990	Deceased - Of Disease
82.5	54	Female	Yes	Patient Decided against				R1 - Residual Microscopic tumour		3 - Poorly differentiated	Pancreatic Ductal Adenocarcinoma	Present	25	Present	IIB	M0	N1b	T3	Head	Confirmed	Liver		112	Deceased - Of Disease
83.3333	55	Male						R0 - No residual Microscopic or Macroscopic tumour	0	2 - Moderately differentiated	Pancreatic Ductal Adenocarcinoma	Present	27	Present	IIA	M0	N0	T3					6917	Alive - Disease Status Unknown
83.3333	67	Female						R1 - Residual Microscopic tumour	0	3 - Poorly differentiated	Pancreatic Ductal Adenocarcinoma		35		IB	M0	N0	T2	Head				125	Deceased - Of Disease
85	73	Female	Yes	Proceeded To Treatment	5FU		Adjuvant	R0 - No residual Microscopic or Macroscopic tumour		2 - Moderately differentiated	Pancreatic Ductal Adenocarcinoma	Absent		Absent	IV	M1	NX	T3		Confirmed	Liver		660	Deceased - Of Disease
89.1667	63	Female						R0 - No residual Microscopic or Macroscopic tumour		2 - Moderately differentiated	Pancreatic Ductal Adenocarcinoma	Present	28	Present	IIB	M0	N1b	T3	Head	Confirmed	Liver, Pancreatic Bed		255	Deceased - Of Disease
90	70	Male								3	PanIN2, PanIN3												526	Deceased - Of Disease
90	67	Female								2	PanIN2, PanINIA, PanINIB												15	Alive - Disease Status Unknown
91.6667	61	Female							2		Pancreatic Ductal Adenocarcinoma	Present	70	Present	IIB	MX	N1b	T2	Tail				215	Deceased - Of Disease
92.5	56	Male								2	PanIN2, PanINIA												464	Deceased - Of Disease
92.5	79	Female								1	PanINIA												2483	Alive - Disease Status Unknown
93.3333	73	Female						R1 - Residual Microscopic tumour	0	1 - Well differentiated	Pancreatic Ductal Adenocarcinoma	Present	40		IIA	M0	N0	T3					3560	Deceased - Of Disease
93.3333	69	Male						R0 - No residual Microscopic or Macroscopic tumour		2 - Moderately differentiated	Pancreatic Ductal Adenocarcinoma		35		IIB	M0	N1	T2	Head	Confirmed	Pancreatic Bed		324	Deceased - Of Disease
94.1667	67	Female						R0 - No residual Microscopic or Macroscopic tumour	4	2 - Moderately differentiated	Pancreatic Ductal Adenocarcinoma	Present	28		IIB	M0	N1	T2	Head	Confirmed	Liver, Peritoneum		247	Deceased - Of Disease
95	73	Female							4	2 - Moderately differentiated	Pancreatic Ductal Adenocarcinoma	Present	30		IIB	MX	N1b	T3		Confirmed	Peritoneum		449	Deceased - Of Disease
96.6667	62	Male							2	2 - Moderately differentiated	Pancreatic Ductal Adenocarcinoma	Present	15	Present	IIB	M0	N1a	T3		Confirmed	Liver		933	Deceased - Of Disease
98.3333	70	Male								3 - Poorly differentiated	Pancreatic Ductal Adenocarcinoma	Not reported		Not reported									0	Deceased - Of Disease
100	69	Male						R0 - No residual Microscopic or Macroscopic tumour	0	2 - Moderately differentiated	Pancreatic Ductal Adenocarcinoma	Absent	18	Absent	IA	M0	N0	T1		Confirmed	Pancreatic Bed		260	Deceased - Of Disease
102.5	55	Male	Yes	Clinician Preference Not to Proceed				R0 - No residual Microscopic or Macroscopic tumour	0	2 - Moderately differentiated	Pancreatic Ductal Adenocarcinoma	Present	22	Not reported	IB	M0	N0	T2	Head	Confirmed	Pancreatic Bed		593	Deceased - Of Disease
105	71	Female						R1 - Residual Microscopic tumour	0	3 - Poorly differentiated	Pancreatic Ductal Adenocarcinoma	Present	21	Present	IB	M0	N0	T2	Body				8	Deceased - Of Other Cause
106.667	49	Female						R0 - No residual Microscopic or Macroscopic tumour	1	1 - Well differentiated	Pancreatic Ductal Adenocarcinoma	Present	50	Not reported	IIB	M0	N1a	T3	Tail	Confirmed	Liver, Peritoneum		277	Deceased - Of Disease
107.5	73	Male						R1 - Residual Microscopic tumour	0	2 - Moderately differentiated	Pancreatic Ductal Adenocarcinoma	Absent	36	Absent	IIA	M0	N0	T3	Head				1304	Deceased - Of Other Cause
107.5	79	Male						R1 - Residual Microscopic tumour	1	3 - Poorly differentiated	Pancreatic Ductal Adenocarcinoma	Present	25		IIA	MX	N1a	T2	Tail				356	Deceased - Of Other Cause
108.333	71	Female							6	2 - Moderately differentiated	Pancreatic Ductal Adenocarcinoma	Present	40	Present	IIB	MX	N1b	T3	Head	Confirmed	Other (please specify), Peritoneum		150	Deceased - Of Other Cause
110.833	61	Female	Yes	Clinician Preference Not to Proceed				R1 - Residual Microscopic tumour	0	3 - Poorly differentiated	Pancreatic Ductal Adenocarcinoma	Present	25		IB	M0	N0	T2	Head	Confirmed	Bone, Liver		761	Deceased - Of Other Cause
111.667	45	Female	Yes	Proceeded To Treatment	2 cycles of 5FU in weeks 1 and 5 of Radiotherapy	2	Adjuvant	R0 - No residual Microscopic or Macroscopic tumour	2	2 - Moderately differentiated	Pancreatic Ductal Adenocarcinoma	Not reported	25	Present	IIB	M0	N1a	T2	Head	Confirmed	Liver, Pancreatic Bed		316	Deceased - Of Disease
112.5	57	Female						R0 - No residual Microscopic or Macroscopic tumour		3 - Poorly differentiated	Pancreatic Ductal Adenocarcinoma	Absent		Absent	IIA	MX	NX	T3	Tail				61	Deceased - Of Disease
113.333	73	Male	Yes	Unknown Outcome				R0 - No residual Microscopic or Macroscopic tumour	0	2 - Moderately differentiated	Pancreatic Ductal Adenocarcinoma	Present	40	Present	IB	M0	N0	T2	Head				587	Deceased - Of Disease
116.25	55	Female							1	1 - Well differentiated	Pancreatic Ductal Adenocarcinoma	Present	12	Present	IIB	M0	N1a	T3	Head	Unknown			1135	Deceased - Of Disease
118.333	79	Male						R1 - Residual Microscopic tumour	2	2 - Moderately differentiated	Pancreatic Ductal Adenocarcinoma	Present	27	Not reported	IIB	M0	N1b	T3	Head				435	Deceased - Of Disease
120	79	Male						R1 - Residual Microscopic tumour	0	3 - Poorly differentiated	Pancreatic Ductal Adenocarcinoma		50		IIA	M0	N0	T3	Head	Confirmed	Pancreatic Bed		892	Deceased - Of Disease
127.5	44	Male	Yes	Proceeded To Treatment			Adjuvant		0	1 - Well differentiated	Pancreatic Ductal Adenocarcinoma	Absent	65	Absent	IB	MX	N0	T2					267	Deceased - Of Disease
127.5	65	Male						R1 - Residual Microscopic tumour	0	1 - Well differentiated	Pancreatic Ductal Adenocarcinoma	Present	30		IB	M0	N0	T2	Body	Confirmed	Liver, Pancreatic Bed		565	Deceased - Of Disease
130	69	Female	Yes	Clinician Preference Not to Proceed				R1 - Residual Microscopic tumour	2	2 - Moderately differentiated	Pancreatic Ductal Adenocarcinoma	Present	40		IIB	MX	N1b	T3	Body	Suspected			150	Deceased - Of Disease
131.667	55	Male						R1 - Residual Microscopic tumour	7	3 - Poorly differentiated	Pancreatic Ductal Adenocarcinoma	Present	30	Present	IIB	M0	N1b	T3	Head				488	Deceased - Of Disease
135	62	Female	Yes	Proceeded To Treatment	5FU + RT	1	Adjuvant	R0 - No residual Microscopic or Macroscopic tumour	0	3 - Poorly differentiated	Pancreatic Ductal Adenocarcinoma	Present	35	Absent	IB	M0	N0	T2	Head	Confirmed	Pancreatic Bed		559	Deceased - Of Disease
136.667	59	Male							0	2 - Moderately differentiated	Pancreatic Ductal Adenocarcinoma	Present	16	Present	IIA	M0	N0	T3	Head		Pancreatic Bed		1260	Deceased - Of Disease
143.75	65	Female							2		Pancreatic Ductal Adenocarcinoma	Not reported	20	Not reported	IIB	MX	N1b	T3	Head	Confirmed			499	Deceased - Of Disease
147.5	78	Female							1	2 - Moderately differentiated	Pancreatic Ductal Adenocarcinoma	Not reported		Not reported	IV	M1	N1a	T3	Tail	Confirmed	Other (please specify)		273	Deceased - Of Disease
150	46	Male						R0 - No residual Microscopic or Macroscopic tumour	0	3 - Poorly differentiated	Pancreatic Ductal Adenocarcinoma	Present	19		IIB	MX	N1	T3	Head	Confirmed	Liver, Peritoneum		658	Deceased - Of Disease
152.5	75	Male	Yes	Proceeded To Treatment	Gemcitabine	6	Palliative		0	1 - Well differentiated	Pancreatic Ductal Adenocarcinoma	Present	15	Absent	IIA	M0	N0	T3	Head	Confirmed	Pancreatic Bed		487	Deceased - Of Disease
158	74	Male						R0 - No residual Microscopic or Macroscopic tumour	1	2 - Moderately differentiated	Pancreatic Ductal Adenocarcinoma	Absent	35	Absent	IIB	M0	N1a	T3					7959	Alive - Without Disease
176.667	72	Female							3	3 - Poorly differentiated	Pancreatic Ductal Adenocarcinoma		35	Present	IV	M1	N1b	T3	Head	Confirmed	Peritoneum		171	Deceased - Of Disease
200	71	Male						R1 - Residual Microscopic tumour		3 - Poorly differentiated	Pancreatic Ductal Adenocarcinoma	Present	35		IIB	M0	N1	T2	Tail				303	Deceased - Of Disease
