# Supplementary material for: High mesothelin expression is associated with low cytotoxic T cell infiltration in pancreatic cancer
Source: Front Immunol. 2025 Oct 8;16:1651687. doi: 10.3389/fimmu.2025.1651687 (PMC12540403; doi:10.3389/fimmu.2025.1651687)
Supplement: Supplementary file 3 [file Table2.xlsx]

## Sheet: Sheet1
Mesothelin H-score	CD3 score	CD8 score	CD68 score
0.5	5	3	2
30	11	7.5	4
12.5	8.5	6.5	11
72.5	6	4	10
17.5	15	11	9
45	4	3	11.5
210	2.5	1.5	4
170	7.5	4	4
17.5	6.5	4.5	5
50	3.5	2.5	7.5
